# Supplementary material for: Comparative biomechanical evaluation of the U-shaped lumbopelvic stabilization technique in treating unstable sacral fractures
Source: Arch Orthop Trauma Surg. 2025 Jul 12;145(1):372. doi: 10.1007/s00402-025-05988-5 (PMC12255570; doi:10.1007/s00402-025-05988-5)
Supplement: Supplementary file 1 — Supplementary Material 1 [file 402_2025_5988_MOESM1_ESM.xlsx]

## Sheet: Tabelle1
Load	Motion	Anatomy	Condition	RoM – Median (95% CI)
Axial	C	SVB to LVB	intact	6.29 (95% CI; 4.22 to 9.60)
Axial	C	SVB to LVB	fracture	3.96 (95% CI; 1.68 to 8.19)
Axial	C	SVB to LVB	LPS	0.92 (95% CI; 0.47 to 5.26)
Axial	C	SVB to LVB	LPS-CC	1.10 (95% CI; 0.44 to 5.50)
Axial	C	SVB to LVB	US-LPS	1.24 (95% CI; 0.46 to 4.15)
Axial	C	SVB to LVB	US-LPS-CC	1.01 (95% CI; 0.34 to 2.50)
Axial	C	SVB to LVB	ISS	6.32 (95% CI; 1.10 to 8.76)
Axial	C	CI to LVB	intact	7.15 (95% CI; 6.84 to 10.22)
Axial	C	CI to LVB	fracture	9.36 (95% CI; 2.87 to 16.46)
Axial	C	CI to LVB	LPS	1.82 (95% CI; 0.14 to 13.07)
Axial	C	CI to LVB	LPS-CC	2.20 (95% CI; 0.17 to 13.47)
Axial	C	CI to LVB	US-LPS	1.95 (95% CI; 0.61 to 8.25)
Axial	C	CI to LVB	US-LPS-CC	1.32 (95% CI; 0.81 to 4.88)
Axial	C	CI to LVB	ISS	11.20 (95% CI; 10.22 to 13.27)
Axial	C	CI to SVB	intact	1.40 (95% CI; 0.30 to 2.77)
Axial	C	CI to SVB	fracture	2.55 (95% CI; 0.50 to 11.04)
Axial	C	CI to SVB	LPS	2.59 (95% CI; 0.57 to 4.86)
Axial	C	CI to SVB	LPS-CC	2.58 (95% CI; 0.53 to 5.26)
Axial	C	CI to SVB	US-LPS	1.06 (95% CI; 0.30 to 5.21)
Axial	C	CI to SVB	US-LPS-CC	0.82 (95% CI; 0.63 to 1.13)
Axial	C	CI to SVB	ISS	3.89 (95% CI; 1.04 to 4.98)
Axial	Y	SVB to LVB	intact	4.56 (95% CI; 2.92 to 6.75)
Axial	Y	SVB to LVB	fracture	3.99 (95% CI; 2.52 to 4.99)
Axial	Y	SVB to LVB	LPS	1.17 (95% CI; 0.92 to 2.58)
Axial	Y	SVB to LVB	LPS-CC	1.06 (95% CI; 1.04 to 2.71)
Axial	Y	SVB to LVB	US-LPS	1.65 (95% CI; 1.04 to 2.43)
Axial	Y	SVB to LVB	US-LPS-CC	1.74 (95% CI; 1.25 to 2.40)
Axial	Y	SVB to LVB	ISS	3.63 (95% CI; 1.57 to 6.19)
Axial	Y	CI to LVB	intact	3.15 (95% CI; 0.85 to 6.65)
Axial	Y	CI to LVB	fracture	3.62 (95% CI; 0.28 to 27.69)
Axial	Y	CI to LVB	LPS	4.72 (95% CI; 0.16 to 8.89)
Axial	Y	CI to LVB	LPS-CC	5.46 (95% CI; 0.17 to 9.35)
Axial	Y	CI to LVB	US-LPS	1.78 (95% CI; 0.23 to 5.05)
Axial	Y	CI to LVB	US-LPS-CC	2.10 (95% CI; 0.69 to 5.40)
Axial	Y	CI to LVB	ISS	5.90 (95% CI; 0.48 to 14.50)
Axial	Y	CI to SVB	intact	0.90 (95% CI; 0.15 to 2.25)
Axial	Y	CI to SVB	fracture	6.06 (95% CI; 0.92 to 27.02)
Axial	Y	CI to SVB	LPS	1.97 (95% CI; 1.32 to 16.39)
Axial	Y	CI to SVB	LPS-CC	2.06 (95% CI; 1.86 to 17.61)
Axial	Y	CI to SVB	US-LPS	2.10 (95% CI; 1.30 to 5.51)
Axial	Y	CI to SVB	US-LPS-CC	1.97 (95% CI; 1.74 to 5.37)
Axial	Y	CI to SVB	ISS	6.03 (95% CI; 1.36 to 10.60)
Torsion	B	SVB to LVB	intact	4.39 (95% CI; 0.83 to 5.67)
Torsion	B	SVB to LVB	fracture	5.53 (95% CI; 0.63 to 13.18)
Torsion	B	SVB to LVB	LPS	1.34 (95% CI; 0.26 to 2.83)
Torsion	B	SVB to LVB	LPS-CC	1.28 (95% CI; 0.39 to 2.82)
Torsion	B	SVB to LVB	US-LPS	1.92 (95% CI; 0.20 to 2.56)
Torsion	B	SVB to LVB	US-LPS-CC	1.86 (95% CI; 1.62 to 2.45)
Torsion	B	SVB to LVB	ISS	4.81 (95% CI; 0.80 to 6.69)
Torsion	B	CI to LVB	intact	4.50 (95% CI; 0.64 to 5.85)
Torsion	B	CI to LVB	fracture	6.74 (95% CI; 0.54 to 12.17)
Torsion	B	CI to LVB	LPS	1.75 (95% CI; 0.31 to 4.31)
Torsion	B	CI to LVB	LPS-CC	1.57 (95% CI; 0.35 to 4.40)
Torsion	B	CI to LVB	US-LPS	1.90 (95% CI; 0.29 to 3.41)
Torsion	B	CI to LVB	US-LPS-CC	2.00 (95% CI; 1.52 to 3.21)
Torsion	B	CI to LVB	ISS	3.70 (95% CI; 1.00 to 8.20)
Torsion	B	CI to SVB	intact	0.19 (95% CI; 0.09 to 0.33)
Torsion	B	CI to SVB	fracture	1.15 (95% CI; 0.58 to 1.84)
Torsion	B	CI to SVB	LPS	0.63 (95% CI; 0.46 to 1.73)
Torsion	B	CI to SVB	LPS-CC	0.66 (95% CI; 0.46 to 1.61)
Torsion	B	CI to SVB	US-LPS	0.41 (95% CI; 0.29 to 1.01)
Torsion	B	CI to SVB	US-LPS-CC	0.39 (95% CI; 0.29 to 0.55)
Torsion	B	CI to SVB	ISS	0.69 (95% CI; 0.38 to 1.68)
