# Supplementary material for: Comparative biomechanical evaluation of the U-shaped lumbopelvic stabilization technique in treating unstable sacral fractures
Source: Arch Orthop Trauma Surg. 2025 Jul 12;145(1):372. doi: 10.1007/s00402-025-05988-5 (PMC12255570; doi:10.1007/s00402-025-05988-5)
Supplement: Supplementary file 2 — Supplementary Material 2 [file 402_2025_5988_MOESM2_ESM.xlsx]

## Sheet: Tabelle1
Load	Condition	Slope – Median (95% CI)
Axial	intact	86.62 (95% CI; 62.15 to 158.09)
Axial	fracture	58.46 (95% CI; 26.49 to 92.89)
Axial	LPS	63.44 (95% CI; 28.94 to 199.82)
Axial	LPS-CC	62.56 (95% CI; 27.44 to 194.08)
Axial	US-LPS	89.69 (95% CI; 38.77 to 167.73)
Axial	US-LPS-CC	106.89 (95% CI; 87.79 to 166.88)
Axial	ISS	38.58 (95% CI; 31.17 to 51.67)
Torsion	intact	1.12 (95% CI; 0.86 to 1.64)
Torsion	fracture	0.83 (95% CI; 0.47 to 1.49)
Torsion	LPS	1.25 (95% CI; 1.01 to 1.61)
Torsion	LPS-CC	1.18 (95% CI; 1.04 to 1.55)
Torsion	US-LPS	1.72 (95% CI; 1.00 to 2.18)
Torsion	US-LPS-CC	1.59 (95% CI; 1.04 to 2.23)
Torsion	ISS	0.75 (95% CI; 0.74 to 1.42)
